# Supplementary material for: EARLY FLOWERING is a dominant gain‐of‐function allele of FANTASTIC FOUR 1/2c that promotes early flowering in tomato
Source: Plant Biotechnol J. 2023 Nov 6;22(3):698–711. doi: 10.1111/pbi.14217 (PMC10893951; doi:10.1111/pbi.14217)
Supplement: Supplementary file 2 — Table S1 Primers used in this research. [file PBI-22-698-s001.xlsx]

## Sheet: Sheet1
Supplemental Table 1. Primers used in this study
Gene ID	sequenece(5'-3')	experiments
FAF1/2c-OE-FW	CATTTGGAGAGGACACGCTCGAGATGACCTCAACTTCCACACTA	overexpression
FAF1/2c-OE-RV	TCTCATTAAAGCAGGACTCTAGATCAAGATATAGCCACCCAAAA
CSN5B-OE-FW	CATTTGGAGAGGACACGCTCGAGATGGACGCTCTGAATTCTTAC
CSN5B-OE-RV	TCTCATTAAAGCAGGACTCTAGATCAGGTTTCGACCATCGGCTC
FAF1/2c-DT1-FW	GAATCTAACAGTGTAGTTTGTGGTCTAGGAGGTGCCATTTGTTTTAGAGCTAGAAATAG	CRISPR/Cas9
FAF1/2c-DT2-RV	GCTATTTCTAGCTCTAAAACTCTCGTCGCCTTTTTTGGAGCAAACTACACTGTTAGATT
CSN5B-DT1-FW	GAATCTAACAGTGTAGTTTG GGCGATGGCGCAACAAACATGTTTTAGAGCTAGAAATAG
CSN5B-DT2-RV	GCTATTTCTAGCTCTAAAACGTGCCGACCCCGATGGCGCGCAAACTACACTGTTAGATT
FAF1/2c-CR-FW	ATGACCTCAACTTCCACACTA	Target detection
FAF1/2c-CR-RV	TCATTGAAGTTAGTGGAGGTGGA
CSN5B-CR-FW	ATGGACGCTCTGAATTCTTAC
CSN5B-CR-RV	GCCAGGATGAGAATGATACCA
P3	CTTAGGAAGTGAAACAGGCAGTGA	T-DNA identification
P1	TCATTGAAAGTGTAGAATCCTCCG
RB-1	CAATCATGCGAAACGATCCA	tail-PCR
RB-2	TGACCTTAGGCGACTTTTGAAC
RB-3/P2	CATAACGTGACTCCCTTAATTCTC
LB-1	CGCCCTGATAGACGGTTTTT
LB-2	TCTCGGGCTATTCTTTTGATTT
LB-3	GTGAAAAGAAAAACCACCCCA
FAF1/2c-BD-FW	TCTCAGAGGAGGACCTGCATATGATGACCTCAACTTCCACACTA	Yeast two-hybird
FAF1/2c-BD-RV	TTATGCGGCCGCTGCAGGTCGACGTCAAGATATAGCCACCCAAAA
CSN5B-AD-FW	ACGTACCAGATTACGCTCATATGATGGACGCTCTGAATTCTTAC
CSN5B-AD-RV	TACGATTCATCTGCAGCTCGAGCTCAGGTTTCGACCATCGGCTC
CSN5B-AD-175-FW	ACGTACCAGATTACGCTCATATGCCGTGGACGAGTGACCCTCAC
CSN5B-AD-300-RV	TACGATTCATCTGCAGCTCGAGCCGTCTTACCTTGCATTAGTCC
CSN5B-AD-300-FW	ACGTACCAGATTACGCTCATATGGATGGAGATGCTATTATTGTT
CSN5B-AD-525-RV	TACGATTCATCTGCAGCTCGAGCCTGCTGGTTAAGCATTTGTGT
CSN5B-AD-525-FW	ACGTACCAGATTACGCTCATATGTATCAGGAGCCCTTTCTTGCA
CSN5B-AD-993-RV	TACGATTCATCTGCAGCTCGAGCTTGCTCGACAGTAATCTTAGC
CSN5B-3H/M/F-FW	AACATTACGCCGAGGCCTATGGACGCTCTGAATTCTTAC	Western blot and Co-IP
CSN5B-3H/M/F-RV	ATAGGGAAGAGGCCTGGTTTCGACCATCGGCTC
FAF1/2c-mCherry-FW	CATTTGGAGAGGACACGCTCGAGATGACCTCAACTTCCACACTATAT
FAF1/2c-mCherry-RV	TCGCCCTTGCTCACCATGAATTCAGATATAGCCACCCAAAATGG
CSN5B-GFP-FW	ATTACGCCGAGGTCATGGACGCTCTGAATTCTTAC
CSN5B-GFP-RV	TAGGGAAGAGGTCAGGTTTCGACCATCGGCTC
FAF1/2c- PET15d-MBP-FW	TCTGTTCCAGGGGCCGCATATGATGACCTCAACTTCCACACTATAT	pull-down
FAF1/2c- PET15d(MBP)-RV	TGTTAGCAGCCGGATCCTCGAGTCAAGATATAGCCACCCAAAA
FAF1/2c-PGEX-4T-1-FW	GTTCCGCGTGGATCCCCGGAATTCATGACCTCAACTTCCACACTATAT
FAF1/2c- PGEX-4T-1-RV	TCAGTCACGATGCGGCCGCTCGAGTCAAGATATAGCCACCCAAAA
CSN5B-PGEX-4T-1-FW	GTTCCGCGTGGATCCCCGGAATTCATGGACGCTCTGAATTCTTAC
CSN5B-PGEX-4T-1-RV	TCAGTCACGATGCGGCCGCTCGAGTCAGGTTTCGACCATCGGCTC
CSN5B-PET15d-MBP-FW	TCTGTTCCAGGGGCCGCATATGATGGACGCTCTGAATTCTTAC
CSN5B-PET15d(MBP)-RV	TGTTAGCAGCCGGATCCTCGAGTCAGGTTTCGACCATCGGCTC
CSN5B-Q-FW	ACTAATGCAAGGTAAGACGGAT	qRT-PCR
CSN5B-Q-RV	AGCTTGAGCATTAACCCTAGTT
SP5G-Q-FW	TGGTCGTCGCCTATAAATCAC
SP5G-Q-RV	CCGTTACACAAAACATCTGACA
SFT-Q-FW	CTACCACAGGTTCAAGTTTTGG
SFT-Q-RV	TGCCGACCTAATTGTCTGAATA
S-Q-FW	TTCATCAAATAGACACTGGCCT
S-Q-RV	GAGTTGATGTCATGTTGCCATT
FA-Q-FW	TCGGAGGACTAGAGGAGTTATT
FA-Q-RV	CTTTGATACCGTACCTCTCTCC
BOP-Q-FW	CCATTGGACATTTTACGTACCC
BOP-Q-RV	CTCTTGAAATCACCATAGCTGC
SP-Q-FW	AAGAAAATGAACTTGGCTCACC
SP-Q-RV	CATTGGCATTAAGTCATGAGGG
UF-Q-FW	AAGAGAGAGTTTACTCGTCAGC
UF-Q-RV	AACGAGAGGGTAATATCCAACC
TMF-Q-FW	CCACCATCATCATCACAATCAC
TMF-Q-RV	GTATTGACCAAACGTGTTCCAA
J-Q-FW	AAGAGAGAGTTTACTCGTCAGC
J-Q-RV	AACGAGAGGGTAATATCCAACC
130-Q-FW	TATCGTCACCTTGTTAATCGCT
130-Q-RV	CGTGCAGCATAAGATCGATATG
150-Q-FW	TAGACATTACAACAGCCTATGTGAGAAA
150-Q-RV	AGAAGAAACTGAAATCATTGCGAA
160-Q-FW	CTATATACTCGAGTGTCCGCTC
160-Q-RV	TTTGATCTCCGGCCTCTTAAAT
140/FAF1/2c-Q-FW	GTAGCTAGTTATCCACCTCCAC
140/FAF1/2c-Q-RV	TCCACTCGAAAACTAGAGTTCC
FAF1/2cPro-CP516-Fw	GACCATGATTACGAATTGAGCTCCGTGTTATTGGGTTATCGATTTAC	LUC
FAF1/2cPro-CP516-Rv	TTTTTGGCGTCTTCCATGAATTCGTTTTAGAACAGGGGGAAAAACAG
CP516-pro-ck-Fw	CCAGGCTTTACACTTTATGC
CP516-pro-ck-Rv	TACTCAGCGTAAGTGATGTCC
FAF1/2c-3’UTR-1-FW	GAAAGATCGCCGTGTAACCCGGGAAACTAGAAAAGTTTTCTTTTGGAGGTTTGG
FAF1/2c-3’UTR-139-RV	AGCTGGTCACCAATTCACACGTGATAGTATGTCCAATAACCATAATAACTAACG
FAF1/2c-3’UTR-198-RV	AGCTGGTCACCAATTCACACGTGGTAAAACGACAATTAAAATAGGATGAATGAG
FAF1/2c-3’UTR-526-RV	AGCTGGTCACCAATTCACACGTGTGACATAGTGGGAGTACTATACCTCAT
FAF1/2c-3’UTR-1232-RV	AGCTGGTCACCAATTCACACGTGTTACTGCTACGAGATTCAAACACC
FAF1/2c-3’UTR-2100-RV	AGCTGGTCACCAATTCACACGTGTGGTCGGAGCAATGACAGTT
FAF1/2c-3’UTR-2795-RV	AGCTGGTCACCAATTCACACGTGGGGCTCTCACTATTCAATAGCTAGT
CP516-utr-ck-Fw	TCGCCAGTCAAGTAACAAC
CP516-utr-ck-Rv	TTGCGGGACTCTAATCATA
FAF1/2c-nLUC-FW	CGAGCTCGGTACCCGGGATCCATGACCTCAACTTCCACACTATAT
FAF1/2c-nLUC-RV	CGCGTACGAGATCTGGTCGACAGATATAGCCACCCAAAATGG
FAF1/2c-cLUC-FW	TACGCGTCCCGGGGCGGTACCATGACCTCAACTTCCACACTATAT
FAF1/2c-cLUC-RV	ACGAAAGCTCTGCAGGTCGACTCAAGATATAGCCACCCAAAA
CSN5B-nLUC-FW	CGAGCTCGGTACCCGGGATCCATGGACGCTCTGAATTCTTAC
CSN5B-nLUC-RV	CGCGTACGAGATCTGGTCGACGGTTTCGACCATCGGCTC
CSN5B-cLUC-FW	TACGCGTCCCGGGGCGGTACCATGGACGCTCTGAATTCTTAC
CSN5B-cLUC-RV	ACGAAAGCTCTGCAGGTCGACTCAGGTTTCGACCATCGGCTC
